# Supplementary material for: Behavior of Ants Escaping from a Single-Exit Room
Source: PLoS One. 2015 Jun 30;10(6):e0131784. doi: 10.1371/journal.pone.0131784 (PMC4488427; doi:10.1371/journal.pone.0131784)
Supplement: S1 Table — (XLSX) [file pone.0131784.s001.xlsx]

## Sheet: Sheet1
Evacuation Experiments in stress conditions
Exit width=1w=0.5cm
No.1
Time(s)	No.of escaped ants		Time interval(s)
0	1
2.36	2		2.36
4.96	3		2.6
6.36	4		1.4
8.52	5		2.16
10	6		1.48
11.24	7		1.24
12.76	8		1.52
13.16	9		0.4
18.12	10		4.96
19.52	11		1.4
19.64	12		0.12
25.52	13		5.88
29.2	14		3.68
32.48	15		3.28
61.68	16		29.2
80.96	17		19.28
117.52	18		36.56
No.2
Time(s)	No.of escaped ants		Time interval(s)
0	1
2.52	2		2.52
5.92	3		3.4
7.4	4		1.48
10.16	5		2.76
13	6		2.84
20.8	7		7.8
21.6	8		0.8
22.72	9		1.12
24	10		1.28
25.76	11		1.76
26.64	12		0.88
36.52	13		9.88
42.44	14		5.92
44.72	15		2.28
57.48	16		12.76
81.28	17		23.8
No.3
Time(s)	No.of escaped ants		Time interval(s)
0	1
6.8	2		6.8
8.8	3		2
11.16	4		2.36
11.92	5		0.76
14.28	6		2.36
15.44	7		1.16
16.36	8		0.92
28.84	9		12.48
33.16	10		4.32
35.36	11		2.2
69.52	12		34.16
76.6	13		7.08
87.52	14		10.92
115.56	15		28.04
118	16		2.44
137.72	17		19.72
No.4
Time(s)	No.of escaped ants		Time interval(s)
0	1
1.84	2		1.84
2.52	3		0.68
3.08	4		0.56
7.04	5		3.96
7.36	6		0.32
12.44	7		5.08
13.72	8		1.28
14.44	9		0.72
15.2	10		0.76
19.44	11		4.24
22.08	12		2.64
22.68	13		0.6
28.72	14		6.04
30.68	15		1.96
33.68	16		3
36.84	17		3.16
46.24	18		9.4
60.96	19		14.72
64	20		3.04
75.24	21		11.24
101.48	22		26.24
107.76	23		6.28
116.2	24		8.44
118.88	25		2.68
131.68	26		12.8
137.12	27		5.44
139.68	28		2.56
No.5
Time(s)	No.of escaped ants		Time interval(s)
0	1
3.68	2		3.68
5.72	3		2.04
14.44	4		8.72
15.32	5		0.88
17.56	6		2.24
21.48	7		3.92
31.92	8		10.44
36.64	9		4.72
37.64	10		1
39	11		1.36
40.88	12		1.88
41.96	13		1.08
48.24	14		6.28
50.4	15		2.16
57.32	16		6.92
61.48	17		4.16
83.08	18		21.6
87.4	19		4.32
91.92	20		4.52
97.56	21		5.64
102.36	22		4.8
106	23		3.64
109.56	24		3.56
111.48	25		1.92
128.72	26		17.24
131.2	27		2.48
149.16	28		17.96
155.16	29		6
158.68	30		3.52
No.6
Time(s)	No.of escaped ants		Time interval(s)
0	1
1.72	2		1.72
2.68	3		0.96
4.08	4		1.4
5.12	5		1.04
5.72	6		0.6
6.72	7		1
6.96	8		0.24
8.2	9		1.24
10.04	10		1.84
11.16	11		1.12
11.48	12		0.32
12.56	13		1.08
14.52	14		1.96
15.92	15		1.4
19.52	16		3.6
21.44	17		1.92
21.8	18		0.36
27.4	19		5.6
28.2	20		0.8
36.72	21		8.52
41.64	22		4.92
50.28	23		8.64
61.12	24		10.84
62.6	25		1.48
Exit width=2w=1.0cm
No.1
Time(s)	No.of escaped ants		Time interval(s)
0	1
0.48	2		0.48
0.76	3		0.28
3	4		2.24
4.2	5		1.2
4.76	6		0.56
5.76	7		1
6.96	8		1.2
8.52	9		1.56
10.48	10		1.96
11.16	11		0.68
12.04	12		0.88
13.52	13		1.48
13.76	14		0.24
15.16	15		1.4
16.72	16		1.56
17.36	17		0.64
18.16	18		0.8
20.48	19		2.32
21.04	20		0.56
22.24	21		1.2
24.88	22		2.64
25.64	23		0.76
28.12	24		2.48
30.76	25		2.64
41.88	26		11.12
44.28	27		2.4
51.76	28		7.48
58.48	29		6.72
62.08	30		3.6
No.2
Time(s)	No.of escaped ants		Time interval(s)
0	1
1.36	2		1.36
4.52	3		3.16
8.72	4		4.2
10.88	5		2.16
12.68	6		1.8
20.72	7		8.04
33.24	8		12.52
36.92	9		3.68
45.88	10		8.96
76.16	11		30.28
82.6	12		6.44
83.8	13		1.2
88.76	14		4.96
93.24	15		4.48
106.44	16		13.2
108.56	17		2.12
109.12	18		0.56
133.96	19		24.84
No.3
Time(s)	No.of escaped ants		Time interval(s)
0	1
0.48	2		0.48
1.44	3		0.96
1.64	4		0.2
2.44	5		0.8
2.88	6		0.44
6.76	7		3.88
10.44	8		3.68
11.08	9		0.64
11.48	10		0.4
12.08	11		0.6
14.36	12		2.28
19.04	13		4.68
25.48	14		6.44
33.04	15		7.56
34.76	16		1.72
37.08	17		2.32
38.44	18		1.36
44.2	19		5.76
44.6	20		0.4
54.8	21		10.2
77.08	22		22.28
113.36	23		36.28
118.6	24		5.24
131.48	25		12.88
135.6	26		4.12
No.4
Time(s)	No.of escaped ants		Time interval(s)
0	1
1.08	2		1.08
3.6	3		2.52
4.48	4		0.88
5.08	5		0.6
5.88	6		0.8
10.24	7		4.36
10.24	8		0
11.68	9		1.44
26.68	10		15
32.28	11		5.6
40.36	12		8.08
42.92	13		2.56
46.84	14		3.92
57.72	15		10.88
59.88	16		2.16
67.76	17		7.88
68.2	18		0.44
76.48	19		8.28
77.64	20		1.16
No.5
Time(s)	No.of escaped ants		Time interval(s)
0	1
0.6	2		0.6
1.16	3		0.56
1.76	4		0.6
2.08	5		0.32
2.68	6		0.6
3.36	7		0.68
10.64	8		7.28
13.16	9		2.52
16.24	10		3.08
16.6	11		0.36
16.84	12		0.24
19.76	13		2.92
22.76	14		3
23.64	15		0.88
25.64	16		2
26.72	17		1.08
28.76	18		2.04
30.56	19		1.8
40.8	20		10.24
41.84	21		1.04
42	22		0.16
50.52	23		8.52
55.52	24		5
70.48	25		14.96
120.64	26		50.16
132.84	27		12.2
149.6	28		16.76
195.92	29		46.32
No.6
Time(s)	No.of escaped ants		Time interval(s)
0	1
5.88	2		5.88
6.8	3		0.92
8	4		1.2
9.16	5		1.16
9.56	6		0.4
9.88	7		0.32
11.64	8		1.76
12.2	9		0.56
12.72	10		0.52
16.08	11		3.36
17.32	12		1.24
21.96	13		4.64
27.36	14		5.4
29.56	15		2.2
31.44	16		1.88
35.28	17		3.84
Exit width=3w=1.5cm
No.1
Time(s)	No.of escaped ants		Time interval(s)
0	1
1.04	2		1.04
1.28	3		0.24
2.6	4		1.32
3.48	5		0.88
3.96	6		0.48
4.72	7		0.76
5.56	8		0.84
9.48	9		3.92
12.08	10		2.6
15.56	11		3.48
17.4	12		1.84
17.92	13		0.52
21.76	14		3.84
23.08	15		1.32
24.2	16		1.12
29.88	17		5.68
35.68	18		5.8
37.28	19		1.6
39.2	20		1.92
46.44	21		7.24
52.64	22		6.2
71.56	23		18.92
83.72	24		12.16
90.48	25		6.76
99.84	26		9.36
103.28	27		3.44
110.56	28		7.28
123.76	29		13.2
131.68	30		7.92
No.2
Time(s)	No.of escaped ants		Time interval(s)
0	1
3.12	2		3.12
3.52	3		0.4
4.24	4		0.72
5.6	5		1.36
6	6		0.4
12.28	7		6.28
13.48	8		1.2
13.56	9		0.08
14.44	10		0.88
15.08	11		0.64
15.96	12		0.88
16.36	13		0.4
17.76	14		1.4
20.56	15		2.8
21.52	16		0.96
22.68	17		1.16
23.48	18		0.8
23.76	19		0.28
27.24	20		3.48
29.28	21		2.04
31.04	22		1.76
32.68	23		1.64
33.4	24		0.72
35.72	25		2.32
35.8	26		0.08
37.12	27		1.32
38.72	28		1.6
39.6	29		0.88
41.8	30		2.2
42.28	31		0.48
No.3
Time(s)	No.of escaped ants		Time interval(s)
0	1
7.64	2		7.64
8	3		0.36
9.6	4		1.6
10.16	5		0.56
10.48	6		0.32
11.76	7		1.28
13.56	8		1.8
21	9		7.44
22.36	10		1.36
22.72	11		0.36
24.52	12		1.8
26.12	13		1.6
27.04	14		0.92
29.64	15		2.6
35.56	16		5.92
44.64	17		9.08
62.64	18		18
93.12	19		30.48
93.24	20		0.12
100.6	21		7.36
103.6	22		3
105.44	23		1.84
112.52	24		7.08
No.4
Time(s)	No.of escaped ants		Time interval(s)
0	1
0.48	2		0.48
5.48	3		5
19.2	4		13.72
29.08	5		9.88
29.88	6		0.8
39.12	7		9.24
42.36	8		3.24
50.6	9		8.24
52.6	10		2
52.6	11		0
54.52	12		1.92
54.96	13		0.44
57.16	14		2.2
57.16	15		0
58.48	16		1.32
58.84	17		0.36
59.08	18		0.24
60.24	19		1.16
63	20		2.76
91.72	21		28.72
98	22		6.28
112.08	23		14.08
137.52	24		25.44
154.36	25		16.84
198.44	26		44.08
No.5
Time(s)	No.of escaped ants		Time interval(s)
0	1
0.88	2		0.88
2.56	3		1.68
2.72	4		0.16
6.96	5		4.24
8.36	6		1.4
8.48	7		0.12
10.8	8		2.32
13.48	9		2.68
13.88	10		0.4
14.56	11		0.68
16.2	12		1.64
18.44	13		2.24
19	14		0.56
20.4	15		1.4
26.48	16		6.08
29.28	17		2.8
29.92	18		0.64
32.6	19		2.68
35.92	20		3.32
36.48	21		0.56
37.2	22		0.72
38.28	23		1.08
42.12	24		3.84
42.32	25		0.2
42.96	26		0.64
45.16	27		2.2
50.24	28		5.08
61.16	29		10.92
62.4	30		1.24
64.36	31		1.96
No.6
Time(s)	No.of escaped ants		Time interval(s)
0	1
1.08	2		1.08
2.28	3		1.2
6.4	4		4.12
7.04	5		0.64
7.96	6		0.92
9.04	7		1.08
9.36	8		0.32
13.04	9		3.68
13.8	10		0.76
14.56	11		0.76
18.88	12		4.32
19.68	13		0.8
19.92	14		0.24
20.64	15		0.72
20.92	16		0.28
23.64	17		2.72
24.84	18		1.2
26.44	19		1.6
31	20		4.56
32.84	21		1.84
33.44	22		0.6
34.16	23		0.72
36.36	24		2.2
38.12	25		1.76
39.52	26		1.4
Exit width=4w=2.0cm
No.1
Time(s)	No.of escaped ants		Time interval(s)
0	1
5.48	2		5.48
8.64	3		3.16
8.84	4		0.2
13.76	5		4.92
16.72	6		2.96
17.96	7		1.24
19.56	8		1.6
20.88	9		1.32
20.92	10		0.04
21.68	11		0.76
22.84	12		1.16
23.76	13		0.92
24	14		0.24
28.28	15		4.28
33.56	16		5.28
37.96	17		4.4
38.12	18		0.16
44.32	19		6.2
52.4	20		8.08
60.72	21		8.32
61.08	22		0.36
62.52	23		1.44
62.56	24		0.04
No.2
Time(s)	No.of escaped ants		Time interval(s)
0	1
3.68	2		3.68
6.04	3		2.36
8	4		1.96
15.2	5		7.2
25.32	6		10.12
26.08	7		0.76
26.44	8		0.36
27	9		0.56
33.32	10		6.32
33.96	11		0.64
41.2	12		7.24
45.68	13		4.48
61.4	14		15.72
61.92	15		0.52
64.48	16		2.56
74.6	17		10.12
75.04	18		0.44
91.36	19		16.32
101.6	20		10.24
123.64	21		22.04
128.48	22		4.84
151.56	23		23.08
170.44	24		18.88
No.3
Time(s)	No.of escaped ants		Time interval(s)
0	1
0.52	2		0.52
1.12	3		0.6
1.84	4		0.72
4.84	5		3
6.16	6		1.32
20.36	7		14.2
31.8	8		11.44
31.92	9		0.12
32.92	10		1
33.72	11		0.8
34.2	12		0.48
34.76	13		0.56
37.48	14		2.72
57.4	15		19.92
79.88	16		22.48
93.12	17		13.24
94.32	18		1.2
105.04	19		10.72
105.4	20		0.36
107.88	21		2.48
113.12	22		5.24
114.32	23		1.2
124.36	24		10.04
130.84	25		6.48
No.4
time(s)	No.of escaped ants		Time interval(s)
0	1
0.96	2		0.96
1.76	3		0.8
2.24	4		0.48
3.08	5		0.84
3.64	6		0.56
4.44	7		0.8
5.44	8		1
6	9		0.56
7.48	10		1.48
8.08	11		0.6
9.2	12		1.12
9.64	13		0.44
11.48	14		1.84
12.68	15		1.2
12.76	16		0.08
15.04	17		2.28
22.92	18		7.88
23.64	19		0.72
25.56	20		1.92
28.16	21		2.6
31.68	22		3.52
32.96	23		1.28
64.8	24		31.84
78.32	25		13.52
89.52	26		11.2
90.84	27		1.32
No.5
Time(s)	No.of escaped ants		Time interval(s)
0	1
1.88	2		1.88
6.36	3		4.48
6.92	4		0.56
9.68	5		2.76
11.08	6		1.4
11.6	7		0.52
12.56	8		0.96
13.52	9		0.96
15.48	10		1.96
16.16	11		0.68
17.68	12		1.52
17.8	13		0.12
19	14		1.2
19.68	15		0.68
22.84	16		3.16
23.88	17		1.04
26.48	18		2.6
29.84	19		3.36
35.08	20		5.24
37.04	21		1.96
39.04	22		2
40.04	23		1
41.16	24		1.12
44.56	25		3.4
No.6
Time(s)	No.of escaped ants		Time interval(s)
0	1
0.68	2		0.68
1.6	3		0.92
3.8	4		2.2
4.16	5		0.36
6.44	6		2.28
7.92	7		1.48
9.84	8		1.92
11.12	9		1.28
11.24	10		0.12
11.8	11		0.56
12.36	12		0.56
12.84	13		0.48
16.04	14		3.2
16.24	15		0.2
16.64	16		0.4
18.8	17		2.16
21	18		2.2
23.4	19		2.4
Exit width=5w=2.5cm
No.1
Time(s)	No.of escaped ants		Time interval(s)
0	1
0.68	2		0.68
1.44	3		0.76
1.52	4		0.08
2.64	5		1.12
3.36	6		0.72
3.6	7		0.24
4.12	8		0.52
4.52	9		0.4
4.72	10		0.2
5.52	11		0.8
7.44	12		1.92
8.08	13		0.64
8.16	14		0.08
8.4	15		0.24
9.04	16		0.64
9.8	17		0.76
11.36	18		1.56
13.64	19		2.28
19.68	20		6.04
21.24	21		1.56
23.44	22		2.2
24.16	23		0.72
24.64	24		0.48
29.04	25		4.4
29.8	26		0.76
31	27		1.2
32.68	28		1.68
No.2
Time(s)	No.of escaped ants		Time interval(s)
0	1
6.8	2		6.8
7.84	3		1.04
8.76	4		0.92
10.2	5		1.44
10.96	6		0.76
13.12	7		2.16
14.12	8		1
22.96	9		8.84
25.76	10		2.8
32.64	11		6.88
40.4	12		7.76
41.96	13		1.56
48.36	14		6.4
48.48	15		0.12
50	16		1.52
50.12	17		0.12
54.76	18		4.64
55.08	19		0.32
56.56	20		1.48
59.48	21		2.92
60.44	22		0.96
No.3
Time(s)	No.of escaped ants		Time interval(s)
0	1
0.56	2		0.56
3.72	3		3.16
4.48	4		0.76
4.6	5		0.12
5.68	6		1.08
8.88	7		3.2
9.08	8		0.2
10.08	9		1
13.48	10		3.4
13.84	11		0.36
14.24	12		0.4
14.8	13		0.56
21.36	14		6.56
35.24	15		13.88
39	16		3.76
41.32	17		2.32
43.04	18		1.72
46.52	19		3.48
48.04	20		1.52
58.72	21		10.68
61.56	22		2.84
63.08	23		1.52
No.4
Time(s)	No.of escaped ants		Time interval(s)
0	1
1.32	2		1.32
2.16	3		0.84
4.04	4		1.88
5.12	5		1.08
12.56	6		7.44
12.84	7		0.28
13.44	8		0.6
14.84	9		1.4
16.88	10		2.04
18.4	11		1.52
21.88	12		3.48
22.72	13		0.84
24.2	14		1.48
25.96	15		1.76
26.92	16		0.96
27.2	17		0.28
29.84	18		2.64
30.96	19		1.12
31.48	20		0.52
37.16	21		5.68
38	22		0.84
40.08	23		2.08
45.28	24		5.2
48.28	25		3
52.28	26		4
53.8	27		1.52
55.88	28		2.08
56.6	29		0.72
No.5
Time(s)	No.of escaped ants		Time interval(s)
0	1
1.16	2		1.16
1.32	3		0.16
2.76	4		1.44
3.6	5		0.84
4.32	6		0.72
5.16	7		0.84
7.04	8		1.88
7.6	9		0.56
8.04	10		0.44
8.36	11		0.32
8.88	12		0.52
9.76	13		0.88
13.2	14		3.44
14.16	15		0.96
16.68	16		2.52
22.88	17		6.2
25.12	18		2.24
29.88	19		4.76
30.2	20		0.32
34.92	21		4.72
36.04	22		1.12
37.28	23		1.24
45.68	24		8.4
47.6	25		1.92
No.6
Time(s)	No.of escaped ants		Time interval(s)
0	1
0.72	2		0.72
0.88	3		0.16
1.6	4		0.72
1.88	5		0.28
2.28	6		0.4
2.6	7		0.32
6.6	8		4
7.24	9		0.64
8.68	10		1.44
8.68	11		0
9.8	12		1.12
9.84	13		0.04
10.72	14		0.88
10.96	15		0.24
13.4	16		2.44
14.92	17		1.52
15.44	18		0.52
Exit width=6w=3.0cm
No.1
Time(s)	No.of escaped ants		Time interval(s)
0	1
1.52	2		1.52
3.36	3		1.84
7.12	4		3.76
10.04	5		2.92
10.92	6		0.88
11.96	7		1.04
19.56	8		7.6
23.88	9		4.32
27.56	10		3.68
32	11		4.44
32.32	12		0.32
34.72	13		2.4
36.08	14		1.36
38.04	15		1.96
42.6	16		4.56
42.64	17		0.04
45.12	18		2.48
50.12	19		5
54.24	20		4.12
60.32	21		6.08
60.84	22		0.52
64.48	23		3.64
No.2
time(s)	No.of escaped ants		Time interval(s)
0	1
0.08	2		0.08
0.12	3		0.04
1.24	4		1.12
1.8	5		0.56
3.32	6		1.52
3.84	7		0.52
4.2	8		0.36
4.32	9		0.12
5.24	10		0.92
7.32	11		2.08
7.8	12		0.48
9.48	13		1.68
10.12	14		0.64
11.56	15		1.44
13.6	16		2.04
15	17		1.4
16.48	18		1.48
17.04	19		0.56
18.48	20		1.44
20.88	21		2.4
21.52	22		0.64
22.6	23		1.08
27	24		4.4
29	25		2
29.4	26		0.4
No.3
Time(s)	No.of escaped ants		Time interval(s)
0	1
0.96	2		0.96
1.48	3		0.52
2.12	4		0.64
2.68	5		0.56
4.04	6		1.36
4.32	7		0.28
5.96	8		1.64
6.52	9		0.56
7.24	10		0.72
7.6	11		0.36
8.08	12		0.48
8.4	13		0.32
9.6	14		1.2
10.2	15		0.6
10.28	16		0.08
11	17		0.72
11.2	18		0.2
12	19		0.8
13.44	20		1.44
13.56	21		0.12
14.24	22		0.68
14.76	23		0.52
19.32	24		4.56
20.04	25		0.72
21.56	26		1.52
25.28	27		3.72
32.2	28		6.92
36.92	29		4.72
No.4
Time(s)	No.of escaped ants		Time interval(s)
0	1
0.4	2		0.4
1.8	3		1.4
7.6	4		5.8
8.08	5		0.48
12.88	6		4.8
12.88	7		0
16.96	8		4.08
18.4	9		1.44
21.24	10		2.84
23.8	11		2.56
25.2	12		1.4
27.92	13		2.72
28.96	14		1.04
31.64	15		2.68
33.12	16		1.48
35.92	17		2.8
37.32	18		1.4
45.48	19		8.16
55.32	20		9.84
59.88	21		4.56
No.5
Time(s)	No.of escaped ants		Time interval(s)
0	1
1.16	2		1.16
2.52	3		1.36
2.8	4		0.28
3.84	5		1.04
5.52	6		1.68
6.04	7		0.52
7.24	8		1.2
7.4	9		0.16
7.64	10		0.24
8.12	11		0.48
9.08	12		0.96
10.2	13		1.12
11	14		0.8
15.8	15		4.8
17.6	16		1.8
20.28	17		2.68
21.72	18		1.44
24.28	19		2.56
29.36	20		5.08
30.36	21		1
32.44	22		2.08
32.48	23		0.04
33.16	24		0.68
No.6
Time(s)	No.of escaped ants		Time interval(s)
0	1
0.76	2		0.76
1.36	3		0.6
2.48	4		1.12
3.48	5		1
3.68	6		0.2
3.96	7		0.28
3.96	8		0
4.16	9		0.2
6.04	10		1.88
6.28	11		0.24
6.84	12		0.56
7.32	13		0.48
7.8	14		0.48
8.12	15		0.32
8.36	16		0.24
8.8	17		0.44
8.96	18		0.16
9.2	19		0.24
Exit width=1w=0.5cm			Pearson Correlation Coefficient
S(ants)	Q_S(ants/s)		0.489
2	0.46296
2	0.24038
2	0.40323
2	0.28409
2	0.4386
2	0.40984
2	0.32895
2	0.37313
2	0.20325
2	0.67568
3	0.34965
3	0.30675
3	0.25
3	0.28736
4	0.42614
4	0.36946
6	0.49801
6	0.38462
6	0.85616
7	0.62762
8	0.24648
12	0.56008
13	0.5291
20	0.67376
Exit width=2w=1.0cm
S(ants)	Q_S(ants/s)
2	0.2
2	0.27174
2	2.5
2	0.19084
2	0.24272
2	0.46296
2	2.27273
2	0.86207
2	0.41667
2	0.27778
3	1.66667
3	0.74627
3	0.30864
4	0.28195
4	0.55556
6	0.39432
7	1.78571
9	0.68493
12	0.55221
13	0.63025
16	0.5102
25	0.78023
Exit width=3w=1.5cm
S(ants)	Q_S(ants/s)
2	0.2907
2	8.33333
2	1.25
2	0.30864
3	0.56818
3	0.41322
3	0.625
6	0.83333
7	1.01351
7	0.69444
7	0.70423
12	0.8871
12	0.58887
15	0.68627
16	0.61983
19	0.68079
25	0.8
Exit width=4w=2.0cm
S(ants)	Q_S(ants/s)
2	6.25
2	1.5625
2	2.27273
2	0.83333
2	0.83333
2	0.75758
3	0.59524
3	0.64935
3	0.70423
4	1.63043
4	0.375
4	1.78571
6	0.81169
6	0.49801
6	0.52743
7	1.05634
10	0.87891
17	1.06383
17	0.68143
19	0.76923
Exit width=5w=2.5cm
S(ants)	Q_S(ants/s)
2	0.64103
2	1
2	0.64103
2	1.04167
2	0.5814
2	0.65789
2	0.65789
2	1.04167
2	3.125
2	0.52083
3	1.66667
3	1.11111
3	1.66667
3	1.21951
3	0.68493
3	0.84746
3	0.98039
4	0.82418
4	1.70455
4	1.53061
4	2.27273
4	0.69444
5	0.96154
5	0.55325
6	0.85616
6	0.93985
7	2.30769
8	1.6055
13	1.22951
18	1.49648
Exit width=6w=3.0cm
S(ants)	Q_S(ants/s)
2	0.73529
2	25
2	1.92308
2	0.69444
2	1
2	2.08333
2	infinite
2	0.31153
2	0.71429
2	0.96154
2	0.67568
2	0.71429
2	2.5
3	1.04167
3	2.77778
3	0.89286
3	1.11111
3	1.16279
5	0.9434
5	0.81967
9	1.92308
10	1.71756
10	2.8481
14	1.18182
23	1.49051
Control Experiments
Exit width=1w=0.5cm
No.1
Time(s)	No.of escaped ants		Time interval(s)
0	1
36.6	2		36.6
38.8	3		2.2
56.16	4		17.36
87.48	5		31.32
121.08	6		33.6
138.68	7		17.6
No.2
Time(s)	No.of escaped ants		Time interval(s)
	0		0
No.3
Time(s)	No.of escaped ants		Time interval(s)
0	1
Exit width=2w=1.0cm
No.1
Time(s)	No.of escaped ants		Time interval(s)
0	1
44.24	2		44.24
53.16	3		8.92
57.04	4		3.88
95.32	5		38.28
100.36	6		5.04
105.96	7		5.6
147	8		41.04
No.2
Time(s)	No.of escaped ants		Time interval(s)
	0		0
No.3
Time(s)	No.of escaped ants		Time interval(s)
0	1
24.24	2		24.24
Exit width=3w=1.5cm
No.1
Time(s)	No.of escaped ants		Time interval(s)
0	1
51.84	2		51.84
99.36	3		47.52
100.24	4		0.88
109.44	5		9.2
No.2
Time(s)	No.of escaped ants		Time interval(s)
0	1
No.3
Time(s)	No.of escaped ants		Time interval(s)
	0		0
Exit width=4w=2.0cm
No.1
Time(s)	No.of escaped ants		Time interval(s)
0	1
1.48	2		1.48
17.32	3		15.84
36.32	4		19
No.2
Time(s)	No.of escaped ants		Time interval(s)
0	1
29.48	2		29.48
74.6	3		45.12
No.3
Time(s)	No.of escaped ants		Time interval(s)
0	1
2.16	2		2.16
Exit width=5w=2.5cm
No.1
Time(s)	No.of escaped ants		Time interval(s)
0	1
No.2
Time(s)	No.of escaped ants		Time interval(s)
0	1
3.36	2		3.36
7.12	3		3.76
7.2	4		0.08
14.68	5		7.48
No.3
Time(s)	No.of escaped ants		Time interval(s)
0	1
8.08	2		8.08
Exit width=6w=3.0cm
No.1
Time(s)	No.of escaped ants		Time interval(s)
0	1
No.2
Time(s)	No.of escaped ants		Time interval(s)
	0		0
No.3
Time(s)	No.of escaped ants		Time interval(s)
	0		0
